# Supplementary material for: A hierarchical approach employing metabolic and gene expression profiles to identify the pathways that confer cytotoxicity in HepG2 cells
Source: BMC Syst Biol. 2007 May 11;1:21. doi: 10.1186/1752-0509-1-21 (PMC1885270; doi:10.1186/1752-0509-1-21)
Supplement: Additional data file 1 — Metabolic profiles. The data is a table of 27 measured metabolic uptake/productions. [file 1752-0509-1-21-S1.xls]

## Sheet: Sheet1
Flux	H-0	H-20	H-100	B-0	B-20	B-100	P-0	P-20	P-100	O-0	O-20	O-100	L-0	L-20	L-100
G+ATP --> G-6-P	24.1667	24.5816	25.2212	24.6241	25.1816	25.44	26.1789	25.4947	26.4719	23.4748	23.1244	22.8405	26.5655	26.0923	25.8804
Pyruvate + NADH --> (Lactate)	44.1687	46.2303	45.3529	43.0355	45.5821	45.397	48.6601	47.5237	48.6701	39.9108	40.7384	40.2373	47.9582	47.9882	45.5629
Acac out	0.0492	0.041	0.0502	0.0343	-0.0169	0.02	0.082	0.1267	0.1542	0.0587	0.0893	0.0669	0.0774	0.0649	0.0812
Acetoacetate + NADH --> (B-OH butyrate)	0.0306	0.0358	0.0358	0.0786	0.0817	0.1001	0.1264	0.1869	0.2043	0.0719	0.084	0.0817	0.0578	0.0767	0.0663
Glycerol + ATP ---> Glycerol-3-P	0.661	0.6011	0.5828	0.6858	0.633	0.6079	0.4462	0.3182	0.3133	0.7041	0.6377	0.6325	0.4238	0.389	0.4685
Palm + ATP --> Palm-CoA	0	0	0	0	0	0	0.4109	0.3534	0.3739	0.5013	0.5012	0.5038	0.4991	0.504	0.4992
palmitoyl-CoA + DAG --> TG in	0.0142	0.011	0.0119	0.0122	0.0118	0.0114	0.04	0.0392	0.0437	0.0485	0.0491	0.0455	0.0458	0.0418	0.0465
Ser	0.267563	0.286557	0.153303	0.503278	0.504477	0.534772	0.499196	0.413145	0.470746	0.577712	0.598192	0.50507	0.42132	0.505861	0.503077
Gln	2.56525	2.77169	2.62481	2.83298	2.90872	2.83468	2.72998	2.71633	2.66285	2.98106	2.98797	2.76079	2.91613	2.96727	2.98125
His	0.139	0.282129	0.360324	0.418524	0.431305	0.400089	0.285547	0.312176	0.424398	0.481682	0.471413	0.341948	0.439755	0.469715	0.489118
Asp	-0.126356	-0.205111	-0.230379	-0.10208	-0.0666816	-0.127913	-0.112233	-0.101685	-0.118373	-0.00431637	0.010911	0.00954169	-0.0490167	-0.0207401	-0.0186901
Glu	-0.630174	-0.662265	-0.642004	-0.834512	-0.564839	-0.577262	-0.577266	-0.636579	-0.555163	-1.02605	-1.00695	-0.531231	-0.740452	-0.873955	-0.98867
Gly	0.302244	0.023294	-0.142318	0.0890114	0.301625	-0.0405218	-0.170338	-0.123824	-0.253423	0.716147	0.70988	0.763902	0.40462	0.428899	0.597096
NH3	-2.51255	-2.3675	-2.7897	-2.43512	-2.10307	-2.93164	-2.52909	-2.37677	-2.54657	-2.46659	-2.59991	-2.58448	-2.45067	-3.06761	-3.07857
Arg	0.544025	0.405445	0.319538	0.553943	0.58874	0.489368	0.387227	0.391925	0.348223	0.75421	0.766507	0.774771	0.622742	0.70288	0.704468
Thr	0.619868	0.442835	0.280079	0.415139	0.555542	0.330679	0.187607	0.233562	0.163058	0.877815	0.913527	0.920057	0.615858	0.765833	0.784057
Ala	-1.52007	-1.56229	-1.39201	-1.39369	-2.04742	-1.58058	-1.30852	-1.6496	-1.47877	-1.84561	-1.77794	-2.29475	-1.71294	-1.98919	-1.85978
Pro	-0.250586	-0.399008	-0.457805	-0.418452	-0.208591	-0.476945	-0.508027	-0.51134	-0.545845	0.031433	0.0410183	0.0545924	-0.247332	-0.143764	-0.125703
Cys	0.0312063	0.0551104	-0.00526316	-0.13672	0.0515219	-0.176226	-0.355073	-0.298571	-0.305772	0.0158675	0.0282438	0.0400846	-0.0480956	0.0068424	0.00707349
Tyr	0.236161	0.095429	0.0053854	0.0811086	0.0224745	0.0141491	-0.0664496	-0.0354149	-0.059911	0.356938	0.384726	0.415235	0.188557	0.316216	0.32241
Val	0.978823	0.595208	0.453445	0.546766	0.52741	0.436814	0.245255	0.308548	0.164826	1.14818	1.20821	1.2356	0.807727	1.0509	1.06783
Met	0.263364	0.173588	0.144913	0.169598	0.143578	0.132047	0.0834102	0.106615	0.066572	0.259685	0.270571	0.276014	0.197891	0.238874	0.243995
Orn	0.00869343	-0.0101853	-0.0114431	-0.0278167	0.00352333	-0.029914	-0.0453913	-0.0368666	-0.045792	0.0436487	0.0477905	0.0505237	0.0136867	0.0326027	0.0339126
Lys	0.827647	0.471434	0.272347	0.631953	0.767742	0.49228	0.339121	0.367893	0.252184	1.30525	1.36224	1.38909	0.933986	1.15781	1.17017
Ile	0.851268	0.607622	0.482032	0.698254	0.798168	0.644956	0.450696	0.485808	0.401178	1.18283	1.22705	1.24389	0.921638	1.07047	1.09322
Leu	0.948903	0.72355	0.598337	0.797578	0.858298	0.727918	0.552264	0.570069	0.491156	1.20928	1.24489	1.25795	0.976684	1.1035	1.12375
Phe	0.525364	0.444214	0.394947	0.481562	0.472331	0.432663	0.373838	0.369092	0.330229	0.618314	0.62862	0.631518	0.521826	0.568678	0.575471
LDH Released (%)	0.59	0.68	0.57	1.27	1.63	1.65	5.72	8.07	9.29	1.39	1.45	1.77	0.86	1.26	1.16
