# Supplementary material for: A hierarchical approach employing metabolic and gene expression profiles to identify the pathways that confer cytotoxicity in HepG2 cells
Source: BMC Syst Biol. 2007 May 11;1:21. doi: 10.1186/1752-0509-1-21 (PMC1885270; doi:10.1186/1752-0509-1-21)
Supplement: Additional data file 3 — TG regression coefficients. Additional data file 3 is a table listing the regression coefficients of genes to TG. [file 1752-0509-1-21-S3.xls]

## Sheet: TG gene
VAID	regcoeffTG	abs(TG)	Gene Name
149	-0.0278673	0.0278673	(gC) pyruvate kinase, liver and RBC (PKLR), nuclear gene encoding mitochondrial protein, mRNA. (R08829,NM_000298,Hs.95990)
19717	-0.0248876	0.0248876	(gC) alcohol dehydrogenase IB (class I), beta polypeptide_(AA682469,_,Hs.4)
3246	-0.0241206	0.0241206	(gC) aldehyde dehydrogenase 4 family, member A1 (ALDH4A1), mRNA. (H11346,NM_003748,Hs.77448)
9266	-0.0236228	0.0236228	(gC) aldehyde dehydrogenase 3 family, member B1 (ALDH3B1), mRNA. (N93686,NM_000694,_)
16801	-0.0226104	0.0226104	(gC) aldehyde dehydrogenase 1 family, member B1 (ALDH1B1), mRNA. (R93551,NM_000692,Hs.169517)
17207	0.0223358	0.0223358	(gC) epithelial membrane protein 3 (EMP3), mRNA. (W73810,NM_001425,Hs.9999)
1742	-0.0217255	0.0217255	(gC) aldehyde dehydrogenase 6 family, member A1_(N62179,_,Hs.293970)
3750	-0.0202936	0.0202936	(gC) D-lactate dehydrogenase (LDHD), mRNA. (R09053,NM_153486,Hs.380929)
2693	-0.0202448	0.0202448	(gC) alcohol dehydrogenase 6 (class V)_(T87343,_,Hs.76800)
2136	0.0195225	0.0195225	(gC) hexokinase 1 (HK1), transcript variant 5, nuclear gene encoding mitochondrial protein, mRNA. (AA485272,NM_033500,Hs.118625)
1521	-0.0186781	0.0186781	(gC) phosphoglucomutase 1 (PGM1), mRNA. (AA488373,NM_002633,Hs.1869)
8692	-0.0183515	0.0183515	(gC) epithelial membrane protein 2 (EMP2), mRNA. (T88721,NM_001424,Hs.29191)
19048	0.0182368	0.0182368	(gM) glutamate-cysteine ligase, catalytic subunit_(N45129,_,Hs.151393)
2506	0.0179706	0.0179706	(gF) glucokinase (hexokinase 4) regulatory protein (GCKR), mRNA. (T67006,NM_001486,Hs.89771)
2244	0.0179091	0.0179091	(gC) glutathione S-transferase M4 (GSTM4), transcript variant 3, mRNA. (AA486570,NM_147149,Hs.348387)
1696	-0.0178643	0.0178643	(gC) aldehyde dehydrogenase 4 family, member A1 (ALDH4A1), mRNA. (H11346,NM_003748,Hs.77448)
11229	-0.0176542	0.0176542	(gN) lysosomal apyrase-like protein 1 (LALP1), mRNA. (R44077,NM_020354,Hs.226581)
1331	0.0172341	0.0172341	(gC) acyl-Coenzyme A dehydrogenase, long chain (ACADL), mRNA. (R66006,NM_001608,Hs.1209)
5137	-0.0162158	0.0162158	(gC) epidermal growth factor receptor (erythroblastic leukemia viral (v-erb-b) oncogene homolog, avian) (EGFR), mRNA. (W48713,NM_005228,Hs.77432)
1108	0.0158451	0.0158451	(gC) microsomal glutathione S-transferase 1 (MGST1), transcript variant 1a, mRNA. (AA495936,NM_145792,Hs.355733)
1087	-0.0157464	0.0157464	(gM) glutathione S-transferase theta 2 (GSTT2), mRNA. (AA490208,NM_000854,Hs.1581)
4539	0.0149854	0.0149854	(g) glutamate-cysteine ligase, catalytic subunit_(H93482,_,Hs.151393)
2245	0.0145232	0.0145232	(gC) glutathione S-transferase A2 (GSTA2), mRNA. (T73468,NM_000846,Hs.378199)
8293	-0.0143274	0.0143274	(gC) phosphomannomutase 1 (PMM1), mRNA. (AA156863,NM_002676,Hs.75835)
17206	-0.0142795	0.0142795	(gC) phosphofructokinase, liver (PFKL), mRNA. (W72140,NM_002626,Hs.155455)
1329	-0.0140323	0.0140323	(gC) acyl-Coenzyme A dehydrogenase, short/branched chain (ACADSB), nuclear gene encoding mitochondrial protein, mRNA. (H95792,NM_001609,Hs.81934)
9282	0.0133837	0.0133837	(gN) acyl-Coenzyme A dehydrogenase, C-2 to C-3 short chain (ACADS), nuclear gene encoding mitochondrial protein, mRNA. (AA676663,NM_000017,Hs.348900)
17309	-0.0132991	0.0132991	(gC) gamma-glutamyltransferase 1 (GGT1), transcript variant 2, mRNA. (AA620715,NM_013421,Hs.284380)
17461	-0.0132181	0.0132181	(gN) serine/threonine kinase 25 (STE20 homolog, yeast) (STK25), mRNA. (AA664007,NM_006374,Hs.155206)
13744	-0.0132126	0.0132126	(gX) interleukin 17B (IL17B), mRNA. (AA443286,NM_014443,Hs.110040)
8296	0.0130838	0.0130838	(gC) phosphofructokinase, muscle (PFKM), mRNA. (AA099169,NM_000289,Hs.75160)
8337	0.0129876	0.0129876	(gC) myeloperoxidase (MPO), nuclear gene encoding mitochondrial protein, mRNA. (AA703058,NM_000250,Hs.1817)
17139	0.0128808	0.0128808	(gC) aldolase B, fructose-bisphosphate (ALDOB), mRNA. (H72098,NM_000035,Hs.234234)
2201	-0.0127846	0.0127846	(gC) isocitrate dehydrogenase 3 (NAD+) gamma (IDH3G), mRNA. (AA459380,NM_004135,Hs.75253)
16832	0.0125551	0.0125551	(gC) cytochrome P450, subfamily I (aromatic compound-inducible), polypeptide 1 (CYP1A1), mRNA. (AA418907,NM_000499,Hs.72912)
11018	-0.01251	0.01251	(gC) ribosomal protein S6 kinase, 90kDa, polypeptide 5 (RPS6KA5), mRNA. (N31641,NM_004755,Hs.109058)
19023	0.0124116	0.0124116	(gC) formin-like (FMNL), mRNA. (N51614,NM_005892,Hs.100217)
1196	0.012382	0.012382	(gC) cytochrome P450, subfamily IIC (mephenytoin 4-hydroxylase), polypeptide 8 (CYP2C8), transcript variant Hp1-1, mRNA. (N53136,NM_000770,Hs.174220)
6965	-0.0119531	0.0119531	(gC) COX15 homolog, cytochrome c oxidase assembly protein (yeast) (COX15), nuclear gene encoding mitochondrial protein, transcript variant 2, mRNA. (R35892,NM_004376,_)
697	-0.0118802	0.0118802	(gN) carnitine palmitoyltransferase II (CPT2), nuclear gene encoding mitochondrial protein, mRNA. (W58236,NM_000098,Hs.274336)
17248	0.0118266	0.0118266	(gC) glutathione reductase (GSR), mRNA. (AA777289,NM_000637,Hs.193974)
1321	-0.011733	0.011733	(gC) alcohol dehydrogenase 5 (class III), chi polypeptide (ADH5), mRNA. (AA453776,NM_000671,Hs.78989)
1086	-0.0116857	0.0116857	(gK) glutathione synthetase (GSS), mRNA. (AA463458,NM_000178,Hs.82327)
1357	-0.0116468	0.0116468	(gN) ATPase, H+ transporting, lysosomal 16kDa, V0 subunit c (ATP6V0C), mRNA. (AA486080,NM_001694,Hs.76159)
8338	-0.0115243	0.0115243	(gC) nudix (nucleoside diphosphate linked moiety X)-type motif 1 (NUDT1), mRNA. (AA443998,NM_002452,Hs.388)
18637	-0.0113727	0.0113727	(gC) NADH dehydrogenase (ubiquinone) flavoprotein 1, 51kDa (NDUFV1), mRNA. (AA427570,NM_007103,Hs.7744)
2761	-0.0113667	0.0113667	(gN) ATPase, H+ transporting, lysosomal 56/58kDa, V1 subunit B, isoform 1 (Renal tubular acidosis with deafness) (ATP6V1B1), mRNA. (R73402,NM_001692,_)
190	-0.0112682	0.0112682	(gC) phosphoenolpyruvate carboxykinase 1 (soluble) (PCK1), mRNA. (AA405731,NM_002591,Hs.1872)
4824	-0.0110281	0.0110281	(gC) myeloperoxidase (MPO), nuclear gene encoding mitochondrial protein, mRNA. (R05801,NM_000250,Hs.1817)
58	-0.0108812	0.0108812	(gC) lactate dehydrogenase C (LDHC), transcript variant 2, mRNA. (AA453467,NM_017448,Hs.99881)
455	0.0108059	0.0108059	(gC) ATPase, H+ transporting, lysosomal 21kDa, V0 subunit c'' (ATP6V0B), mRNA. (AA457717,NM_004047,Hs.7476)
9427	0.0107672	0.0107672	(gC) SHC (Src homology 2 domain containing) transforming protein 1 (SHC1), mRNA. (R52961,NM_003029,Hs.81972)
13124	-0.0107549	0.0107549	(gN) ESTs_(AA401434,_,Hs.97739)
1584	-0.0104262	0.0104262	(gK) mannose phosphate isomerase (MPI), mRNA. (AA482290,NM_002435,Hs.75694)
8829	-0.0103243	0.0103243	(gF) fructose-1,6-bisphosphatase 2 (FBP2), mRNA. (AA025150,NM_003837,Hs.61255)
9052	-0.0100577	0.0100577	(gC) ATP citrate lyase (ACLY), mRNA. (AA136054,NM_001096,Hs.174140)
1301	-0.010045	0.010045	(gF) aldehyde dehydrogenase 7 family, member A1 (ALDH7A1), mRNA. (AA102646,NM_001182,Hs.74294)
5532	-0.0100417	0.0100417	(gC) alcohol dehydrogenase 4 (class II), pi polypeptide (ADH4), mRNA. (AA007395,NM_000670,Hs.1219)
5192	-0.0100024	0.0100024	(gC) acyl-Coenzyme A oxidase 2, branched chain (ACOX2), mRNA. (T71782,NM_003500,Hs.9795)
10037	-0.00994733	0.00994733	(gC) fatty-acid-Coenzyme A ligase, long-chain 3 (FACL3), mRNA. (H29215,NM_004457,Hs.268012)
2541	-0.00994067	0.00994067	(gC) zinc finger protein 11b (KOX 2) (ZNF11B), mRNA. (N57658,NM_006955,Hs.378077)
657	-0.00993386	0.00993386	(gC) ATX1 antioxidant protein 1 homolog (yeast) (ATOX1), mRNA. (AA418694,NM_004045,Hs.279910)
19844	0.00992098	0.00992098	(gC) son of sevenless homolog 1 (Drosophila)_(AA700167,_,Hs.326392)
882	0.00989025	0.00989025	(gC) cytochrome c oxidase subunit VIIa polypeptide 2 like (COX7A2L), nuclear gene encoding mitochondrial protein, mRNA. (R10896,NM_004718,Hs.30888)
17299	-0.00987058	0.00987058	(gK) amyotrophic lateral sclerosis 2 (juvenile) chromosome region, candidate 3 (ALS2CR3), mRNA. (AA150183,NM_015049,Hs.154248)
2090	0.00983732	0.00983732	(gN) cytochrome c oxidase subunit Va (COX5A), nuclear gene encoding mitochondrial protein, mRNA. (AA491224,NM_004255,Hs.323834)
1609	-0.00966168	0.00966168	(gC) lactate dehydrogenase A (LDHA), mRNA. (AA497029,NM_005566,Hs.2795)
9160	0.00963479	0.00963479	(gM) cytochrome P450, subfamily IIJ (arachidonic acid epoxygenase) polypeptide 2 (CYP2J2), mRNA. (H09076,NM_000775,Hs.152096)
1059	-0.00953893	0.00953893	(gM) ketohexokinase (fructokinase) (KHK), transcript variant b, mRNA. (T61256,NM_006488,Hs.81454)
25	0.00953481	0.00953481	(gN) uncoupling protein 3 (mitochondrial, proton carrier) (UCP3), transcript variant long, nuclear gene encoding mitochondrial protein, mRNA. (AA192553,NM_003356,Hs.101337)
1477	-0.00941814	0.00941814	(gC) pyruvate dehydrogenase (lipoamide) alpha 1 (PDHA1), mRNA. (T65758,NM_000284,Hs.1023)
6532	-0.00940668	0.00940668	(gC) phosphoglucomutase 3_(AA001870,_,Hs.237323)
724	-0.00928689	0.00928689	(gC) aldolase C, fructose-bisphosphate (ALDOC), mRNA. (R39463,NM_005165,Hs.155247)
1096	0.00915266	0.00915266	(gM) glucose phosphate isomerase (GPI), mRNA. (AA401111,NM_000175,Hs.406458)
1109	-0.00913069	0.00913069	(gM) glutamate-cysteine ligase, catalytic subunit_(H56069,_,Hs.151393)
9091	-0.00899378	0.00899378	(gC) glutaryl-Coenzyme A dehydrogenase (GCDH), nuclear gene encoding mitochondrial protein, transcript variant 1, mRNA. (R56638,NM_000159,Hs.184141)
2420	0.0088211	0.0088211	(gC) protein phosphatase 2 (formerly 2A), catalytic subunit, alpha isoform (PPP2CA), mRNA. (AA599092,NM_002715,Hs.91773)
16993	-0.00872228	0.00872228	(gN) acylphosphatase 2, muscle type (ACYP2), mRNA. (N49204,NM_138448,Hs.31791)
2056	-0.00869814	0.00869814	(gN) TNF receptor-associated factor 3 (TRAF3), transcript variant 2, mRNA. (AA504259,NM_145726,Hs.297660)
7549	0.00863645	0.00863645	(gN) oxidative-stress responsive 1 (OSR1), mRNA. (R98985,NM_005109,Hs.95220)
5519	-0.00859778	0.00859778	(gC) citrate synthase (CS), nuclear gene encoding mitochondrial protein, mRNA. (N67639,NM_004077,Hs.239760)
16867	0.00857656	0.00857656	(gC) ATPase, H+ transporting, lysosomal 56/58kDa, V1 subunit B, isoform 2 (ATP6V1B2), mRNA. (AA877194,NM_001693,Hs.1697)
763	0.00842008	0.00842008	(gC) isocitrate dehydrogenase 3 (NAD+) alpha (IDH3A), mRNA. (AA464139,NM_005530,Hs.250616)
9270	0.00840519	0.00840519	(gN) alcohol dehydrogenase 4 (class II), pi polypeptide (ADH4), mRNA. (H63124,NM_000670,Hs.1219)
10784	-0.00826685	0.00826685	(gC) EST, Weakly similar to Aldose Reductase (E.C.1.1.1.21) Wild Type Complexed With Nadp+ And Glucose-6-Phosphate [H.sapiens]_(N63312,_,Hs.48759)
17008	0.00811612	0.00811612	(gC) ELK1, member of ETS oncogene family (ELK1), mRNA. (AA844141,NM_005229,Hs.181128)
17233	-0.00807487	0.00807487	(gC) acyl-Coenzyme A oxidase 3, pristanoyl_(AA676223,_,Hs.12773)
10402	-0.00795582	0.00795582	(gC) malate dehydrogenase 1, NAD (soluble) (MDH1), mRNA. (AA403295,NM_005917,Hs.75375)
9450	-0.00794609	0.00794609	(gC) citrate synthase (CS), nuclear gene encoding mitochondrial protein, mRNA. (AA416759,NM_004077,Hs.239760)
462	-0.00792234	0.00792234	(gC) phosphoribosyl pyrophosphate synthetase-associated protein 1 (PRPSAP1), mRNA. (R44822,NM_002766,Hs.77498)
13344	0.0079132	0.0079132	(gN) glutamate-cysteine ligase, modifier subunit_(AA454177,_,Hs.89709)
15385	-0.00785131	0.00785131	(gC) ubiquinol-cytochrome c reductase complex (7.2 kD) (HSPC051), mRNA. (AA447731,NM_013387,Hs.284292)
5100	0.00777099	0.00777099	(gN) FOS-like antigen 2_(T58873,_,Hs.301612)
357	-0.00774943	0.00774943	(gF) HIV-1 Tat interactive protein, 60kDa (HTATIP), mRNA. (AA017043,NM_006388,Hs.6364)
1358	0.00768985	0.00768985	(gF) SHC (Src homology 2 domain containing) transforming protein 1 (SHC1), mRNA. (T50498,NM_003029,Hs.81972)
8826	-0.00765435	0.00765435	(gF) low molecular mass ubiquinone-binding protein (9.5kD) (QP-C), mRNA. (AA133191,NM_014402,Hs.3709)
7546	0.00759013	0.00759013	(gC) aldehyde dehydrogenase 1 family, member A2_(AA447978,_,Hs.95197)
371	-0.00758211	0.00758211	(gN) hydroxyacyl-Coenzyme A dehydrogenase, type II (HADH2), mRNA. (AA458661,NM_004493,Hs.171280)
150	-0.00753304	0.00753304	(gN) mitogen-activated protein kinase kinase kinase 8 (MAP3K8), mRNA. (W56266,NM_005204,Hs.248)
11056	0.00735213	0.00735213	(gC) AFG3 ATPase family gene 3-like 2 (yeast) (AFG3L2), nuclear gene encoding mitochondrial protein, mRNA. (AA147320,NM_006796,Hs.29385)
1322	0.00733247	0.00733247	(gF) alcohol dehydrogenase IB (class I), beta polypeptide (ADH1B), mRNA. (N93428,NM_000668,Hs.4)
11019	-0.00730735	0.00730735	(gK) ribokinase (RBSK), mRNA. (T69020,NM_022128,Hs.11916)
1520	0.00728378	0.00728378	(gM) phosphogluconate dehydrogenase_(AA598759,_,Hs.75888)
10441	0.00722672	0.00722672	(gC) NADH dehydrogenase (ubiquinone) 1 alpha subcomplex, 4, 9kDa (NDUFA4), mRNA. (AA680322,NM_002489,Hs.50098)
9434	-0.00720763	0.00720763	(gC) fatty-acid-Coenzyme A ligase, long-chain 6 (FACL6), mRNA. (AA426087,NM_015256,Hs.14945)
2169	-0.00695931	0.00695931	(gC) Ras-related GTP-binding protein (RAGA), mRNA. (AA406613,NM_006570,Hs.57304)
1446	0.00693631	0.00693631	(gI) mitogen-activated protein kinase 1 (MAPK1), transcript variant 2, mRNA. (W45690,NM_138957,Hs.324473)
2628	0.00688648	0.00688648	(gF) transcriptional coactivator tubedown-100 (TBDN100), transcript variant 1, mRNA. (R92952,NM_057175,Hs.125034)
9404	-0.00686803	0.00686803	(gN) ATP citrate lyase (ACLY), mRNA. (H08548,NM_001096,Hs.174140)
12565	-0.00685763	0.00685763	(gN) GNAS complex locus_(W88587,_,Hs.374523)
5287	-0.00682523	0.00682523	(gC) GNAS complex locus (GNAS), transcript variant 3, mRNA. (AA035620,NM_080425,Hs.374523)
5982	0.0068039	0.0068039	(gC) ESTs, Highly similar to A33983 pyruvate kinase (EC 2.7.1.40) isozyme M2 - human [H.sapiens]_(AA043092,_,Hs.380859)
1182	0.00679309	0.00679309	(gC) mitogen-activated protein kinase kinase 1 (MAP2K1), mRNA. (R44740,NM_002755,Hs.3446)
2286	-0.00676334	0.00676334	(gC) enolase 2, (gamma, neuronal) (ENO2), mRNA. (AA450123,NM_001975,Hs.146580)
10378	0.00674932	0.00674932	(gC) chemokine (C-C motif) ligand 5 (CCL5), mRNA. (AA486072,NM_002985,Hs.241392)
17463	0.00672278	0.00672278	(gC) cytochrome c oxidase subunit VIIb (COX7B), nuclear gene encoding mitochondrial protein, mRNA. (AA629999,NM_001866,Hs.75752)
2378	0.00658629	0.00658629	(gC) cytochrome c oxidase subunit VIc (COX6C), nuclear gene encoding mitochondrial protein, mRNA. (AA456931,NM_004374,Hs.351875)
1373	-0.00653708	0.00653708	(gC) ubiquinol-cytochrome c reductase, Rieske iron-sulfur polypeptide 1 (UQCRFS1), nuclear gene encoding mitochondrial protein, mRNA. (AA448184,NM_006003,Hs.3712)
17484	-0.00647633	0.00647633	(gN) 2,3-bisphosphoglycerate mutase (BPGM), mRNA. (AA678065,NM_001724,Hs.198365)
10390	-0.00639952	0.00639952	(gM) phosphoglycerate kinase 1 (PGK1), mRNA. (AA599187,NM_000291,Hs.78771)
8581	-0.00639679	0.00639679	(gC) zinc finger protein 11b (KOX 2) (ZNF11B), mRNA. (AA700419,NM_006955,Hs.70617)
9452	-0.00639115	0.00639115	(gC) ATPase inhibitory factor 1 (ATPIF1), mRNA. (T69273,NM_016311,Hs.241336)
8528	0.00633677	0.00633677	(gC) MAP kinase-interacting serine/threonine kinase 1 (MKNK1), mRNA. (AA431885,NM_003684,Hs.5591)
1625	-0.00633237	0.00633237	(gC) solute carrier family 25 (mitochondrial carrier; adenine nucleotide translocator), member 6_(W44701,_,Hs.164280)
1320	-0.00626407	0.00626407	(gM) aldehyde dehydrogenase 9 (gamma-aminobutyraldehyde dehydrogenase, E3 isozyme) (ALDH9), mRNA. (R46816,NM_000696,Hs.2533)
225	0.00622834	0.00622834	(g) nerve growth factor, beta polypeptide (NGFB), mRNA. (T52484,NM_002506,Hs.2561)
17101	-0.00608322	0.00608322	(gC) cytochrome b-245, alpha polypeptide (CYBA), mRNA. (AA876021,NM_000101,Hs.68877)
16821	-0.00604685	0.00604685	(gC) solute carrier family 25 (mitochondrial carrier; adenine nucleotide translocator), member 6_(AA663439,_,Hs.164280)
17324	-0.00601691	0.00601691	(gC) aldolase A, fructose-bisphosphate (ALDOA), mRNA. (AA775241,NM_000034,Hs.273415)
9268	-0.00600146	0.00600146	(g) aldehyde dehydrogenase 3 family, member A2 (ALDH3A2), mRNA. (AA633569,NM_000382,Hs.159608)
11304	-0.00598823	0.00598823	(gX) aldehyde dehydrogenase 5 family, member A1 (succinate-semialdehyde dehydrogenase) (ALDH5A1), mRNA. (AA486410,NM_001080,_)
17436	0.00596166	0.00596166	(gC) pyruvate carboxylase (PC), nuclear gene encoding mitochondrial protein, transcript variant 2, mRNA. (T77729,NM_022172,Hs.89890)
16961	-0.00594024	0.00594024	(gC) NADH dehydrogenase (ubiquinone) flavoprotein 2, 24kDa (NDUFV2), mRNA. (AA922326,NM_021074,Hs.51299)
18609	-0.0059147	0.0059147	(gM) phosphoglucomutase 3_(AA496455,_,Hs.237323)
16995	-0.00582631	0.00582631	(gM) copper chaperone for superoxide dismutase (CCS), mRNA. (N30404,NM_005125,Hs.5002)
2007	0.00580695	0.00580695	(gC) NADH dehydrogenase (ubiquinone) 1 alpha subcomplex, 5, 13kDa_(AA608515,_,Hs.83916)
187	-0.00568171	0.00568171	(gM) glutathione peroxidase 4 (phospholipid hydroperoxidase) (GPX4), mRNA. (AA454856,NM_002085,Hs.2706)
17172	0.00563419	0.00563419	(gC) signal transducer and activator of transcription 3 (acute-phase response factor) (STAT3), transcript variant 1, mRNA. (AA399410,NM_139276,Hs.321677)
9456	0.00554273	0.00554273	(gC) acylphosphatase 1, erythrocyte (common) type (ACYP1), mRNA. (W80489,NM_001107,Hs.18573)
2408	-0.00546015	0.00546015	(gC) v-raf murine sarcoma 3611 viral oncogene homolog 1 (ARAF1), mRNA. (H59758,NM_001654,Hs.77183)
10486	-0.00542223	0.00542223	(gC) glutathione peroxidase 3 (plasma) (GPX3), mRNA. (AA664180,NM_002084,Hs.336920)
2379	0.00535601	0.00535601	(gC) cytochrome c oxidase subunit VIa polypeptide 1 (COX6A1), nuclear gene encoding mitochondrial protein, mRNA. (AA482243,NM_004373,Hs.180714)
17066	-0.00535011	0.00535011	(gC) dual specificity phosphatase 2 (DUSP2), mRNA. (AA759046,NM_004418,Hs.1183)
15068	0.0052462	0.0052462	(gC) cytochrome c oxidase subunit VIIc (COX7C), nuclear gene encoding mitochondrial protein, mRNA. (AA629719,NM_001867,Hs.3462)
9299	0.00514431	0.00514431	(gC) ATP synthase, H+ transporting, mitochondrial F0 complex, subunit F6 (ATP5J), nuclear gene encoding mitochondrial protein, mRNA. (AA504465,NM_001685,Hs.73851)
1472	0.00513993	0.00513993	(gC) RAP1A, member of RAS oncogene family (RAP1A), mRNA. (AA279804,NM_002884,Hs.865)
8598	-0.00513102	0.00513102	(gC) peroxiredoxin 3 (PRDX3), nuclear gene encoding mitochondrial protein, mRNA. (H19203,NM_006793,Hs.75454)
687	0.00509793	0.00509793	(gN) ATPase, H+ transporting, lysosomal V0 subunit a isoform 1 (ATP6V0A1), mRNA. (AA430654,NM_005177,Hs.267871)
2024	-0.00509057	0.00509057	(gC) forkhead box M1 (FOXM1), mRNA. (AA136566,NM_021953,Hs.239)
12969	0.0050324	0.0050324	(gN) COX15 homolog, cytochrome c oxidase assembly protein (yeast)_(AA181723,_,Hs.226581)
1198	-0.00497123	0.00497123	(gC) cytochrome P450, subfamily IIIA, polypeptide 7 (CYP3A7), mRNA. (R91078,NM_000765,Hs.172323)
18541	-0.00492377	0.00492377	(gC) ubiquinol-cytochrome c reductase core protein I (UQCRC1), mRNA. (AA293215,NM_003365,Hs.119251)
8821	-0.00492263	0.00492263	(gN) succinate dehydrogenase complex, subunit D, integral membrane protein (SDHD), nuclear gene encoding mitochondrial protein, mRNA. (AA035384,NM_003002,Hs.168289)
8388	-0.00486116	0.00486116	(gC) aconitase 1, soluble (ACO1), mRNA. (AA156988,NM_002197,Hs.154721)
6310	-0.00477056	0.00477056	(gM) dolichyl-phosphate mannosyltransferase polypeptide 2, regulatory subunit (DPM2), transcript variant 2, mRNA. (R78592,NM_152690,_)
630	-0.00476068	0.00476068	(gC) son of sevenless homolog 1 (Drosophila)_(H64325,_,Hs.326392)
1085	-0.00472036	0.00472036	(gN) glutathione S-transferase pi (GSTP1), mRNA. (R33642,NM_000852,Hs.226795)
5647	0.00470256	0.00470256	(gC) KIAA0963 protein (KIAA0963), mRNA. (AA485433,NM_014963,Hs.7724)
1121	-0.00459744	0.00459744	(gM) fumarate hydratase (FH), nuclear gene encoding mitochondrial protein, mRNA. (AA026918,NM_000143,Hs.75653)
4111	-0.00458054	0.00458054	(gC) interleukin 17D (IL17D), mRNA. (N92873,NM_138284,Hs.32450)
762	-0.00450775	0.00450775	(gC) aldehyde dehydrogenase 5 family, member A1 (succinate-semialdehyde dehydrogenase) (ALDH5A1), mRNA. (H06676,NM_001080,Hs.5299)
17354	0.00446723	0.00446723	(gC) hydroxyacyl-Coenzyme A dehydrogenase/3-ketoacyl-Coenzyme A thiolase/enoyl-Coenzyme A hydratase (trifunctional protein), alpha subunit (HADHA), mRNA. (AA916323,NM_000182,Hs.75860)
984	0.00440744	0.00440744	(gC) eukaryotic translation initiation factor 4 gamma, 3 (EIF4G3), mRNA. (N92469,NM_003760,Hs.25732)
7726	0.00427636	0.00427636	(gN) membrane protein, palmitoylated 5 (MAGUK p55 subfamily member 5)_(H96356,_,Hs.306219)
995	-0.00423788	0.00423788	(gC) acyl-Coenzyme A oxidase 1, palmitoyl_(H65660,_,Hs.379991)
9088	-0.00423587	0.00423587	(gC) glutathione S-transferase theta 1 (GSTT1), mRNA. (H99813,NM_000853,Hs.77490)
8512	-0.00423098	0.00423098	(gC) clusterin-like 1 (retinal) (CLUL1), mRNA. (H91647,NM_014410,Hs.26886)
5531	-0.00421646	0.00421646	(gC) amyloid beta (A4) precursor protein (protease nexin-II, Alzheimer disease) (APP), mRNA. (W42849,NM_000484,Hs.177486)
17230	-0.00421077	0.00421077	(gC) carnitine palmitoyltransferase I, muscle (CPT1B), transcript variant 3, nuclear gene encoding mitochondrial protein, mRNA. (W85710,NM_152246,Hs.29331)
10461	0.0041611	0.0041611	(gC) ATPase, H+ transporting, lysosomal 9kDa, V0 subunit e (ATP6V0E), mRNA. (AA486112,NM_003945,Hs.24322)
5525	-0.00414846	0.00414846	(gC) ATP synthase, H+ transporting, mitochondrial F0 complex, subunit e (ATP5I), mRNA. (AA431433,NM_007100,Hs.85539)
9006	-0.00414671	0.00414671	(gM) dual specificity phosphatase 6 (DUSP6), transcript variant 2, mRNA. (AA630374,NM_022652,Hs.180383)
2510	0.00412424	0.00412424	(gN) FOS-like antigen 2_(T58873,_,Hs.301612)
8387	-0.00401295	0.00401295	(gC) isocitrate dehydrogenase 2 (NADP+), mitochondrial (IDH2), nuclear gene encoding mitochondrial protein, mRNA. (AA679907,NM_002168,Hs.5337)
11114	-0.00400107	0.00400107	(gC) eukaryotic translation initiation factor 4 gamma, 3 (EIF4G3), mRNA. (AA191463,NM_003760,Hs.25732)
9315	0.00396256	0.00396256	(gC) uncoupling protein 2 (mitochondrial, proton carrier) (UCP2), nuclear gene encoding mitochondrial protein, mRNA. (H61243,NM_003355,Hs.80658)
9142	-0.00393893	0.00393893	(gC) dihydrolipoamide S-acetyltransferase (E2 component of pyruvate dehydrogenase complex)_(N29901,_,Hs.115285)
2881	-0.00390314	0.00390314	(gC) ESTs, Highly similar to ECHB_HUMAN Trifunctional enzyme beta subunit, mitochondrial precursor (TP-beta) [Includes: 3-ketoacyl-CoA thiolase (Acetyl-CoA acyltransferase) (Beta-ketothiolase)] [H.sapiens]_(T69767,_,Hs.403944)
1554	-0.00388809	0.00388809	(gC) nuclear factor of kappa light polypeptide gene enhancer in B-cells 1 (p105) (NFKB1), mRNA. (AA451716,NM_003998,Hs.83428)
1222	-0.00386921	0.00386921	(gN) clusterin (complement lysis inhibitor, SP-40,40, sulfated glycoprotein 2, testosterone-repressed prostate message 2, apolipoprotein J) (CLU), mRNA. (AA130017,NM_001831,Hs.75106)
8628	0.00385768	0.00385768	(gC) ATPase, H+ transporting, lysosomal 14kDa, V1 subunit F (ATP6V1F), mRNA. (AA664077,NM_004231,Hs.78089)
1145	0.00378764	0.00378764	(gC) eukaryotic translation initiation factor 4E (EIF4E), mRNA. (AA194246,NM_001968,Hs.79306)
11051	-0.0035549	0.0035549	(gC) NADH dehydrogenase (ubiquinone) 1 beta subcomplex, 1, 7kDa (NDUFB1), mRNA. (AA443099,NM_004545,Hs.183435)
9269	0.00354393	0.00354393	(gN) aldehyde dehydrogenase 1 family, member A1 (ALDH1A1), mRNA. (AA664101,NM_000689,Hs.76392)
2632	0.00353076	0.00353076	(gC) fatty-acid-Coenzyme A ligase, long-chain 3 (FACL3), mRNA. (N98509,NM_004457,Hs.268012)
17146	-0.00351121	0.00351121	(gC) cAMP responsive element binding protein 1 (CREB1), transcript variant B, mRNA. (H12320,NM_134442,Hs.79194)
1095	0.00351092	0.00351092	(gC) glucose-6-phosphatase, catalytic (glycogen storage disease type I, von Gierke disease) (G6PC), mRNA. (T98887,NM_000151,_)
9089	0.00348964	0.00348964	(gC) glutathione S-transferase M5 (GSTM5), mRNA. (N56898,NM_000851,Hs.75652)
17648	0.0034826	0.0034826	(gC) activating transcription factor 1_(H54451,_,Hs.36908)
8518	-0.00348171	0.00348171	(gC) acetyl-Coenzyme A acyltransferase 2 (mitochondrial 3-oxoacyl-Coenzyme A thiolase) (ACAA2), nuclear gene encoding mitochondrial protein, mRNA. (H07926,NM_006111,Hs.356176)
4265	-0.00334723	0.00334723	(gC) acyl-Coenzyme A oxidase 1, palmitoyl_(H72834,_,Hs.379991)
10462	-0.00328164	0.00328164	(gM) succinate dehydrogenase complex, subunit C, integral membrane protein, 15kDa_(AA062805,_,Hs.3577)
8762	-0.00326551	0.00326551	(gC) BCL2-antagonist of cell death (BAD), transcript variant 1, mRNA. (AA460291,NM_004322,Hs.76366)
2427	-0.00322565	0.00322565	(gF) neutrophil cytosolic factor 1 (47kDa, chronic granulomatous disease, autosomal 1) (NCF1), mRNA. (AA489666,NM_000265,Hs.1583)
1247	0.00321221	0.00321221	(gC) cytochrome P450, subfamily IIE (ethanol-inducible), polypeptide 1 (CYP2E1), mRNA. (H50500,NM_000773,Hs.75183)
8193	0.00314666	0.00314666	(gN) triosephosphate isomerase 1 (TPI1), mRNA. (AA663983,NM_000365,Hs.83848)
8331	0.00312296	0.00312296	(gC) nerve growth factor receptor (TNFR superfamily, member 16) (NGFR), mRNA. (R55303,NM_002507,Hs.1827)
1152	-0.00311791	0.00311791	(gN) epidermal growth factor receptor (erythroblastic leukemia viral (v-erb-b) oncogene homolog, avian) (EGFR), mRNA. (R35665,NM_005228,Hs.77432)
9296	-0.00309414	0.00309414	(gM) ATPase, Cu++ transporting, beta polypeptide (Wilson disease) (ATP7B), mRNA. (N26536,NM_000053,Hs.84999)
8749	0.00307702	0.00307702	(gC) core promoter element binding protein (COPEB), mRNA. (AA055585,NM_001300,Hs.285313)
5118	-0.00300989	0.00300989	(gM) v-raf-1 murine leukemia viral oncogene homolog 1 (RAF1), mRNA. (N25425,NM_002880,Hs.349650)
1413	0.0029786	0.0029786	(gC) superoxide dismutase 1, soluble (amyotrophic lateral sclerosis 1 (adult)) (SOD1), mRNA. (AA599127,NM_000454,Hs.75428)
17114	-0.00287623	0.00287623	(gC) ecotropic viral integration site 1_(AA181023,_,Hs.234773)
12701	0.00278063	0.00278063	(gM) cDNA: FLJ21354 fis, clone COL02773_(AA181600,_,Hs.283707)
11001	0.00270297	0.00270297	(gC) ATPase, H+ transporting, lysosomal 13kDa, V1 subunit G isoform 1 (ATP6V1G1), mRNA. (AA608567,NM_004888,Hs.90336)
1160	-0.00262376	0.00262376	(gC) mitogen-activated protein kinase 3_(AA454819,_,Hs.861)
2243	-0.00250275	0.00250275	(gC) glutathione peroxidase 2 (gastrointestinal) (GPX2), mRNA. (AA135152,NM_002083,Hs.2704)
440	0.00240604	0.00240604	(gC) ATP synthase, H+ transporting, mitochondrial F0 complex, subunit c (subunit 9) isoform 3 (ATP5G3), mRNA. (H47080,NM_001689,Hs.429)
1089	-0.00234493	0.00234493	(gC) glutathione S-transferase M3 (brain) (GSTM3), mRNA. (R63065,NM_000849,Hs.2006)
302	0.00231082	0.00231082	(gF) integrin, beta 1 (fibronectin receptor, beta polypeptide, antigen CD29 includes MDF2, MSK12) (ITGB1), transcript variant 1E, mRNA. (W67174,NM_133376,Hs.287797)
15067	0.00229706	0.00229706	(gC) cytochrome c oxidase subunit VIb (COX6B), nuclear gene encoding mitochondrial protein, mRNA. (N71160,NM_001863,Hs.174031)
2239	-0.00229483	0.00229483	(gC) guanine nucleotide binding protein (G protein), beta polypeptide 1 (GNB1), mRNA. (AA487912,NM_002074,Hs.215595)
9267	-0.00228956	0.00228956	(gN) aldehyde dehydrogenase 1 family, member A3 (ALDH1A3), mRNA. (AA455235,NM_000693,Hs.75746)
1342	-0.00222051	0.00222051	(gN) ATPase, Cu++ transporting, alpha polypeptide (Menkes syndrome) (ATP7A), mRNA. (AA236141,NM_000052,Hs.606)
1341	0.00217541	0.00217541	(gC) ATPase, H+ transporting, lysosomal 42kDa, V1 subunit C, isoform 1 (ATP6V1C1), mRNA. (H05768,NM_001695,Hs.86905)
1319	0.00208018	0.00208018	(gM) aldehyde dehydrogenase 3 family, member B2 (ALDH3B2), mRNA. (AA443630,NM_000695,Hs.87539)
9087	0.00206499	0.00206499	(gC) glutathione peroxidase 1 (GPX1), mRNA. (AA485362,NM_000581,Hs.76686)
5467	0.002034	0.002034	(gC) NADH dehydrogenase (ubiquinone) 1 beta subcomplex, 7, 18kDa (NDUFB7), mRNA. (AA428058,NM_004146,Hs.661)
631	-0.00202346	0.00202346	(gC) ESTs, Moderately similar to SOS2_HUMAN Son of sevenless protein homolog 2 (SOS-2) [H.sapiens]_(R78735,_,Hs.390504)
1517	-0.00200086	0.00200086	(gC) phosphoribosyl pyrophosphate synthetase 2 (PRPS2), mRNA. (AA151486,NM_002765,Hs.2910)
2407	0.00195854	0.00195854	(gC) v-raf-1 murine leukemia viral oncogene homolog 1 (RAF1), mRNA. (N25425,NM_002880,Hs.349650)
1414	0.00188603	0.00188603	(gC) succinate dehydrogenase complex, subunit B, iron sulfur (Ip) (SDHB), nuclear gene encoding mitochondrial protein, mRNA. (AA463510,NM_003000,Hs.64)
2861	0.00183909	0.00183909	(gC) ATPase, H+ transporting, lysosomal 70kDa, V1 subunit A, isoform 1 (ATP6V1A1), mRNA. (N20036,NM_001690,Hs.281866)
7921	0.00181347	0.00181347	(gC) KIAA0963 protein (KIAA0963), mRNA. (AA476273,NM_014963,Hs.7724)
8292	-0.00173978	0.00173978	(gC) phosphomannomutase 2 (PMM2), mRNA. (N35888,NM_000303,Hs.154695)
1090	-0.00173341	0.00173341	(gN) glutamate-cysteine ligase, modifier subunit (GCLM), mRNA. (W96179,NM_002061,Hs.89709)
4785	0.00164679	0.00164679	(gC) ecotropic viral integration site 1_(AA043944,_,Hs.234773)
1761	-0.001621	0.001621	(gC) protein tyrosine phosphatase, receptor type, R (PTPRR), transcript variant 2, mRNA. (H23202,NM_130846,Hs.198288)
2241	0.00151219	0.00151219	(gC) growth factor receptor-bound protein 2 (GRB2), mRNA. (AA449831,NM_002086,Hs.381152)
1344	0.00144999	0.00144999	(gC) ATP synthase, H+ transporting, mitochondrial F0 complex, subunit b, isoform 1 (ATP5F1), mRNA. (AA453765,NM_001688,Hs.81634)
233	-0.00143696	0.00143696	(g) NADH dehydrogenase (ubiquinone) Fe-S protein 1, 75kDa (NADH-coenzyme Q reductase) (NDUFS1), mRNA. (AA406536,NM_005006,Hs.8248)
8225	-0.00142551	0.00142551	(gC) sorbitol dehydrogenase (SORD), mRNA. (AA700604,NM_003104,Hs.878)
13975	0.00135468	0.00135468	(gM) oxidative-stress responsive 1 (OSR1), mRNA. (R95128,NM_005109,Hs.95220)
9300	-0.00121905	0.00121905	(gC) ATP synthase, H+ transporting, mitochondrial F0 complex, subunit c (subunit 9), isoform 2 (ATP5G2), mRNA. (AA455126,NM_005176,Hs.89399)
1447	0.00118804	0.00118804	(gC) ribosomal protein S6 kinase, 90kDa, polypeptide 1 (RPS6KA1), mRNA. (AA452574,NM_002953,Hs.149957)
1088	-0.00115476	0.00115476	(gC) glutathione S-transferase M1 (GSTM1), transcript variant 2, mRNA. (AA290738,NM_146421,Hs.301961)
1476	0.00104582	0.00104582	(gC) pyruvate dehydrogenase (lipoamide) beta (PDHB), mRNA. (AA521401,NM_000925,Hs.979)
1415	-0.00104072	0.00104072	(gC) succinate dehydrogenase complex, subunit A, flavoprotein (Fp) (SDHA), nuclear gene encoding mitochondrial protein, mRNA. (T70043,NM_004168,Hs.469)
5636	0.000955048	0.000955048	(gC) acetyl-Coenzyme A carboxylase alpha_(AA464580,_,Hs.7232)
1172	0.00094558	0.00094558	(gC) dihydrolipoamide dehydrogenase (E3 component of pyruvate dehydrogenase complex, 2-oxo-glutarate complex, branched chain keto acid dehydrogenase complex) (DLD), mRNA. (AA447748,NM_000108,Hs.74635)
8294	0.000941413	0.000941413	(gC) phosphoglycerate mutase 2 (muscle)_(N45318,_,Hs.46039)
8959	-0.000897426	0.000897426	(gC) stromal interaction molecule 1 (STIM1), mRNA. (AA157018,NM_003156,Hs.74597)
9209	-0.000821935	0.000821935	(gC) cytochrome P450, subfamily IVB, polypeptide 1 (CYP4B1), mRNA. (AA291484,NM_000779,Hs.687)
1195	-0.000812546	0.000812546	(gC) cytochrome P450, subfamily IIC (mephenytoin 4-hydroxylase), polypeptide 9 (CYP2C9), mRNA. (R89492,NM_000771,Hs.167529)
1197	0.000732647	0.000732647	(gK) cytochrome P450, subfamily IIA (phenobarbital-inducible), polypeptide 7 (CYP2A7), transcript variant 2, mRNA. (T72259,NM_030589,Hs.334345)
9112	-0.000721593	0.000721593	(gC) fructose-1,6-bisphosphatase 1 (FBP1), mRNA. (AA699427,NM_000507,Hs.574)
7911	-0.000699788	0.000699788	(gC) glutathione S-transferase M5 (GSTM5), mRNA. (AA056232,NM_000851,Hs.75652)
1332	-0.000681976	0.000681976	(gC) acyl-Coenzyme A dehydrogenase, C-4 to C-12 straight chain (ACADM), nuclear gene encoding mitochondrial protein, mRNA. (N70794,NM_000016,Hs.79158)
1071	0.000601003	0.000601003	(gM) mitogen-activated protein kinase 1 (MAPK1), transcript variant 2, mRNA. (W45690,NM_138957,Hs.324473)
1359	-0.000598651	0.000598651	(gC) v-raf murine sarcoma viral oncogene homolog B1 (BRAF), mRNA. (W88566,NM_004333,Hs.622)
9148	0.000532404	0.000532404	(gN) mitogen-activated protein kinase kinase 2 (MAP2K2), mRNA. (AA425826,NM_030662,Hs.72241)
5110	-0.00051059	0.00051059	(gC) v-raf murine sarcoma 3611 viral oncogene homolog 1 (ARAF1), mRNA. (H59758,NM_001654,Hs.77183)
3926	-0.000500243	0.000500243	(gF) insulin-like growth factor 1 receptor_(AA256532,_,Hs.239176)
16894	0.000359546	0.000359546	(gM) ATP synthase, H+ transporting, mitochondrial F1 complex, O subunit (oligomycin sensitivity conferring protein) (ATP5O), mRNA. (AA873577,NM_001697,Hs.76572)
11072	-0.000356458	0.000356458	(gK) phosphoglucomutase 3 (PGM3), mRNA. (AA189113,NM_015599,Hs.237323)
17372	-0.000354733	0.000354733	(gC) NADH dehydrogenase (ubiquinone) Fe-S protein 8, 23kDa (NADH-coenzyme Q reductase) (NDUFS8), mRNA. (AA127014,NM_002496,Hs.90443)
10633	-0.00035395	0.00035395	(gC) BH3 interacting domain death agonist (BID), mRNA. (AA190401,NM_001196,Hs.172894)
1522	0.000341232	0.000341232	(gM) phosphofructokinase, platelet (PFKP), mRNA. (AA608558,NM_002627,Hs.99910)
19866	-0.000329851	0.000329851	(gC) COX15 homolog, cytochrome c oxidase assembly protein (yeast) (COX15), nuclear gene encoding mitochondrial protein, transcript variant 2, mRNA. (AA677070,NM_004376,_)
1600	-0.000325852	0.000325852	(gM) fatty-acid-Coenzyme A ligase, long-chain 2 (FACL2), mRNA. (T73556,NM_021122,Hs.154890)
2152	-0.000325383	0.000325383	(gC) peroxiredoxin 2 (PRDX2), mRNA. (H68845,NM_005809,Hs.146354)
10885	-0.000277332	0.000277332	(gC) MAP kinase-interacting serine/threonine kinase 2 (MKNK2), mRNA. (AA488413,NM_017572,Hs.261828)
173	0.000274802	0.000274802	(gC) prostaglandin E receptor 3 (subtype EP3)_(AA406362,_,Hs.170917)
8295	-0.000264046	0.000264046	(gC) phosphoglycerate mutase 1 (brain) (PGAM1), mRNA. (AA676970,NM_002629,Hs.356309)
5186	-0.00024569	0.00024569	(gC) platelet-derived growth factor receptor, alpha polypeptide (PDGFRA), mRNA. (H23235,NM_006206,Hs.74615)
11050	0.000236261	0.000236261	(gI) NADH dehydrogenase (ubiquinone) 1 beta subcomplex, 10, 22kDa (NDUFB10), mRNA. (AA620565,NM_004548,Hs.198274)
2219	0.000201066	0.000201066	(gC) zinc finger protein 183 (RING finger, C3HC4 type) (ZNF183), mRNA. (AA132766,NM_006978,Hs.64794)
19520	-0.000116699	0.000116699	(gC) ATP synthase, H+ transporting, mitochondrial F1 complex, epsilon subunit_(AA700688,_,Hs.177530)
8185	-6.96284e-05	6.96284e-05	(gC) ubiquinol-cytochrome c reductase binding protein (UQCRB), mRNA. (AA664284,NM_006294,Hs.131255)
2927	5.60087e-05	5.60087e-05	(gC) ESTs, Weakly similar to K6A3_HUMAN Ribosomal protein S6 kinase alpha 3 (S6K-alpha 3) (90 kDa ribosomal protein S6 kinase 3) (p90-RSK 3) (Ribosomal S6 kinase 2) (RSK-2) (pp90RSK2) (Insulin-stimulated protein kinase 1) (ISPK-1) [H.sapiens]_(H67666,_,Hs.205244)
15229	-2.10772e-05	2.10772e-05	(gC) COX15 homolog, cytochrome c oxidase assembly protein (yeast) (COX15), nuclear gene encoding mitochondrial protein, transcript variant 2, mRNA. (AA455163,NM_004376,Hs.226581)
8182	6.72206e-06	6.72206e-06	(gC) ubiquinol-cytochrome c reductase core protein II (UQCRC2), mRNA. (AA663058,NM_003366,Hs.173554)
