# Supplementary material for: A hierarchical approach employing metabolic and gene expression profiles to identify the pathways that confer cytotoxicity in HepG2 cells
Source: BMC Syst Biol. 2007 May 11;1:21. doi: 10.1186/1752-0509-1-21 (PMC1885270; doi:10.1186/1752-0509-1-21)
Supplement: Additional data file 4 — BOH linear regression coefficients. Additional data file 4 is a table listing the regression coefficients to BOH with the linear regression model. [file 1752-0509-1-21-S4.xls]

## Sheet: linearreg
VAID	LinearReg	abs	gene name
4824	0.890551	0.890551	(gC) myeloperoxidase (MPO), nuclear gene encoding mitochondrial protein, mRNA. (R05801,NM_000250,Hs.1817)
11018	-0.634218	0.634218	(gC) ribosomal protein S6 kinase, 90kDa, polypeptide 5 (RPS6KA5), mRNA. (N31641,NM_004755,Hs.109058)
7726	0.611074	0.611074	(gN) membrane protein, palmitoylated 5 (MAGUK p55 subfamily member 5)_(H96356,_,Hs.306219)
1322	-0.586291	0.586291	(gF) alcohol dehydrogenase IB (class I), beta polypeptide (ADH1B), mRNA. (N93428,NM_000668,Hs.4)
17114	0.559492	0.559492	(gC) ecotropic viral integration site 1_(AA181023,_,Hs.234773)
4265	-0.483506	0.483506	(gC) acyl-Coenzyme A oxidase 1, palmitoyl_(H72834,_,Hs.379991)
10633	-0.374001	0.374001	(gC) BH3 interacting domain death agonist (BID), mRNA. (AA190401,NM_001196,Hs.172894)
8337	0.330469	0.330469	(gC) myeloperoxidase (MPO), nuclear gene encoding mitochondrial protein, mRNA. (AA703058,NM_000250,Hs.1817)
1359	0.316792	0.316792	(gC) v-raf murine sarcoma viral oncogene homolog B1 (BRAF), mRNA. (W88566,NM_004333,Hs.622)
12565	0.301676	0.301676	(gN) GNAS complex locus_(W88587,_,Hs.374523)
9209	0.282882	0.282882	(gC) cytochrome P450, subfamily IVB, polypeptide 1 (CYP4B1), mRNA. (AA291484,NM_000779,Hs.687)
8829	-0.27782	0.27782	(gF) fructose-1,6-bisphosphatase 2 (FBP2), mRNA. (AA025150,NM_003837,Hs.61255)
371	0.258639	0.258639	(gN) hydroxyacyl-Coenzyme A dehydrogenase, type II (HADH2), mRNA. (AA458661,NM_004493,Hs.171280)
225	0.229784	0.229784	(g) nerve growth factor, beta polypeptide (NGFB), mRNA. (T52484,NM_002506,Hs.2561)
9112	0.22877	0.22877	(gC) fructose-1,6-bisphosphatase 1 (FBP1), mRNA. (AA699427,NM_000507,Hs.574)
58	-0.225866	0.225866	(gC) lactate dehydrogenase C (LDHC), transcript variant 2, mRNA. (AA453467,NM_017448,Hs.99881)
173	-0.209925	0.209925	(gC) prostaglandin E receptor 3 (subtype EP3)_(AA406362,_,Hs.170917)
7546	-0.200012	0.200012	(gC) aldehyde dehydrogenase 1 family, member A2_(AA447978,_,Hs.95197)
631	0.173831	0.173831	(gC) ESTs, Moderately similar to SOS2_HUMAN Son of sevenless protein homolog 2 (SOS-2) [H.sapiens]_(R78735,_,Hs.390504)
8294	0.171387	0.171387	(gC) phosphoglycerate mutase 2 (muscle)_(N45318,_,Hs.46039)
8296	0.158405	0.158405	(gC) phosphofructokinase, muscle (PFKM), mRNA. (AA099169,NM_000289,Hs.75160)
12969	0.145229	0.145229	(gN) COX15 homolog, cytochrome c oxidase assembly protein (yeast)_(AA181723,_,Hs.226581)
11304	0.138517	0.138517	(gX) aldehyde dehydrogenase 5 family, member A1 (succinate-semialdehyde dehydrogenase) (ALDH5A1), mRNA. (AA486410,NM_001080,_)
2420	0.13225	0.13225	(gC) protein phosphatase 2 (formerly 2A), catalytic subunit, alpha isoform (PPP2CA), mRNA. (AA599092,NM_002715,Hs.91773)
4111	-0.0633541	0.0633541	(gC) interleukin 17D (IL17D), mRNA. (N92873,NM_138284,Hs.32450)
17139	0.0388424	0.0388424	(gC) aldolase B, fructose-bisphosphate (ALDOB), mRNA. (H72098,NM_000035,Hs.234234)
